# Supplementary material for: Knoetschkesuchus langenbergensis gen. nov. sp. nov., a new atoposaurid crocodyliform from the Upper Jurassic Langenberg Quarry (Lower Saxony, northwestern Germany), and its relationships to Theriosuchus
Source: PLoS One. 2017 Feb 15;12(2):e0160617. doi: 10.1371/journal.pone.0160617 (PMC5310792; doi:10.1371/journal.pone.0160617)
Supplement: S1 Matrix — (TXT) [file pone.0160617.s003.txt]

nstates num 6;
xread
321 84

Gracilisuchus_stipanicicorum               000000??0?000000000000?0?000000000?0??0?0?00000?000???0000?0???0?000?100000?00000000?0???0000?0?0000013013?00?0????0?01?01000??1?01???000002002?0???0000????000???00000?0000????000???0????0???????0000?00000?0?000000000?0?0000?00?0?0??0?0??0000?0?00??1?0?0?001???0?1100??1??01000??0???0-0100?0000000?00?0??0-00000??00----??
Terrestrisuchus_gracilis                   000??00??0??000000?000?0?00?000?110?00000?00000?000??0?000?000????00???010??0?000000?010?0000?02000001301??0110??00000?10100??10?00?110?0?0??[0,1]110???00000???000???00100?000??000?00???0????0??????00????00??0?0??0?0???????????0?????????0?????0?????????????0?00???????????????????????????-0??00000000??000??0?-00000-?00----??
Dibothrosuchus_elaphros                    000?00?020??001???000000??????00110000000?00000?0000?00000?0?0102000?010100?0010?000?????2000?0?????013011?0110?0?00000101001?10?00?1?000102011100??000001??00?0??0?1000000100000000?000??00?0?00100001000100?0?000000000?000000?0?0000??0??000000?0000?00?0?0?00000?0?1101?01??01000??0??00-000000000000?000?000-00000-?10----00
Protosuchus_richardsoni                    21000001200000011010002100000100010001010?00201001111110010101103011?11021000101 0100001100[1,2,3,4]00?120011010012102101010000[0,1]100000?01??01??10010[0,1,2]0101000000???0110000000000000001?00000000?0???0000?0100120000011110??001000?010?0000?0?0000??0?0000000?00000000100000????0??10?????00?000??0000?-000000000000?0???000?00000-011?---00
Orthosuchus_stormbergi                     21100001201-0001001000[0,1]10000010001000?000?002011001111100??1?1?03011?0?0?0?001000100011100000?120010013022142101?10010?000000001?0101000000?000?0???00001??0000???1010000001?0?000000?0????0??000?012?000011110?0001000?0?000?00?00?0?0??0?000?0?0?0000?000100?00???100110???1?0??00???0?000-??????????????01??????????-?11----00
Edentosuchus_tienshanensis                 201?????[1,2]????0??[0,1]0??1?0100??0?????02?110?00?????????????????????[2,3]?311????10?01010?????????[2,3,4]??????????-0???1[2,3]?????????00010??1?01?1-??1000110?11?1????????01??001?1?1?00????-0????00?0?0????3??0?101??1????11??0??1??00000??0???0???0?????0???0???0?00-0??0?1?0?00????101101?11????000??0???0?000000000?0??0????0??000?0??1???1???
Zaraasuchus_shepardi                       10??????0??????1?01?01?1000001?10?02????????????????????????????3?????1??010??????????????[1,2,3,4]0??1010??0???????????0??????????????????????0?????1??1?????????10?????????0000???????0???0?????0?????1?????1?00???0???0???11111111111???????????????????0?????00???????????0?10???????1000??00????0000?????????0??????????0??0????????
Gobiosuchus_kielanae                       101000?110000011001?[0,1][0,1]?1?00001?10?0201000?0020112011111000?0????301???1?20100[0,1]010?0?1???????0?1010110[0,1]3013002?0000???0000[0,1]00001000000?00001001211?0000???11000000001?00000?1?0010000000???00?0?01?0121000011?00?00?0011111111111?000000??000000000?0000?00010??00????001?0??1????1000??0??????????000000???0??000?00000-?20?--?0?
Sichuanosuchus_shuhanensis                 [1,2]01??0?1200[0,1]00?10010[0,1]1?110???1?00?021?10?00020?1?011?1100???????3?11????1?000011?1??1?????000????????10?12?0?1???0??100000??1??10?0????0011?[0,1]1210??00?????1??000??00100?00?10???000?0?00???0?00110?111011111100?1010000100?1???0???0?00??00??0?000???00??001???00????00??0?????0??000??00?1??0??0?000000???000000?00000-011?-0??0
Zosuchus_davidsoni                         201??0?1200000??001010[0,1]110?001110?02211010012?1??011?11000?0?1?0311110????0?01111????????????????????10?13?3???1?????00000011011?0001?0?0010112?[0,1]?0001???0?0?0010001[0,1]000?[0,1]111????0??0?00???000?1000111??1011?101101000000100???0?000?000?0000000?0?00?0?000100?00????10?10????0???0?0??00???0000000000000?0??00000000000011?01-??
Fruitachampsa_callisoni                    201??001200100010000100100000110010221?11?0120112?1???0?0??0??1?3?31?????1?0111101011?1?00011112?0??1-0??[1,2]00??1?1001?000?0?0100100-?101?0012?01110??0??00?10?????001?00?0??-?000?0000?0????0????110???000????101??0?00000?000??0??00???0??00?????0???-???0?100?00????00110?????????001000??1?00000000000??000?0000000?00011-11-01
Notosuchus_terrestris                      ?01?001102010011100011111100110001022110110021112011?1000010?1103111112?0101120001[0,1]112?1?200001000??01122211??1100101[0,1]1201[0,1]010010000001111111111?00011110010100000011000011100?0?001000?1110000111010110000111011?00000000000000?1000001111[0,1]100000?0000?0001000000?0100100101?0??100001000110000000101110?0?100000000100010-01-00
Mariliasuchus_amarali                      101?00?10200001110001[0,1]011100011001022110100121?12011?1000010?1?0313111210[0,1]0?12000????????????????????-?22211??11?????0[0,1]2001010010?-100[0,1]0011110110?0011???01??????1?????0???-?0?????0???????0???0?1?100100001?1010?0000000000???0????11110?10100000?00-00000100?00????20000?010????0?0010????????000101111?01100000000000?10-01-?0
Uruguaysuchus_aznarezi                     201?00110[1,2]??00??10??1??1????1???01022?101?0011????1?????0??0???02111[1,2]???000110100??1?2??????0000?0??010?2200210?00?000?[0,1]???01?1?00????1?0112?11?????11??????100??10?[0,1]00?0??100?0?0000??001?1?????????????0???10??0???00????????0?0???????1?00??????????????1???00????00?10????01?10000?000??00000??00000??0???0?00000000010?00-?0
Chimaerasuchus_paradoxus                   101?0001121-00???????????????????????????????????????????????????12??0110?01030??1?1?????210000010??11?[1,2]?41421??00?0100211111011??????0?0110??????????10?11??00???00???????1?????0????0?????0???????????????1?00????0??????????0?10000?????00?0?00?????????1????0????????????0??????0?????0?????????00?0??1??????0?00?0??20-???0?
Malawisuchus_mwakasyungutiensis            101?00?11200001[0,1]10001[0,1]111100110001?22110100011??20???1000?10?1?0[2,3]?111[0,1]2?0101110001????1??210000010??011[1,2]2211??01?0???01000101?11000???100112101?0?0001???0?01000?101000001?10??0?00?0?000112?00011010?1000011100000000000000???0?[0,1]?0??00?1000???00???00??001?0?00????00?10?11?0??1000?00000100010?0000101?0?1?0000000000010?00-?0
Simosuchus_clarki                          1030101100000012001011111010110101021110100011?110111100001001?030112121010110000100121?023000202011002021102101?00?10110110120200001010011200211001201[0,1]021010000101[0,1]00[1,2]011100?[0,1]?0000[0,1]0??11100111101011001010100010100000010001021000000?10[0,1][0,1]00200?00000000100000000000100?0110?11010??00?101001000000000001000000000???010000-10
Yacarerani_boliviensis                     101100?1020000??00?0101111?01110010221101000?1???011?1000??0???0?1312121000?10100????????????????????-002212??01?????01201101?1001-000111101101????11????010?000?10[0,1]1001??0-0??0?0000?001010?0[0,2]1110101100001?10000000?000000???0?0?00?110110?0000000?-0000?100?00????20?10??1?0???0000100??1-00000?11011??11000010000???010-01-?0
Sphagesaurus_huenei                        101?000102??00??100?????110?????????21101?00?????011?1000????????13?2????????300????????1????????????-1??412???0???????21111100111-11111111110011101111?0?10??0??100??0?0??-???0?00???0????00?01110?0?10??01??0000000?00???????0?100000??1?00?000000?-?????10??000???0?1????100???0?001????1?0???01?1110??11?0?0000?0??????-01-0?
Anatosuchus_minor                          203000?1021-001111101[0,1]11100011100102211010011111101111000010?1?0?021[1,2]1210001101001??????00????0100??01001010?101?0??001001001?100000001001100021100010???111?0000000102101010???0100010[0,1]100?000011110100001?10000010000000000?0?0?00000?110000000000000000100?00????00?10001??0010000000011-000000000001?0?000000000000010??1-?0
Araripesuchus_gomesii                      201000110200001110001011111011[0,1]001022110100011112011?10000?0?110301121210001101[0,1][0,1]1[0,1]11211?1[2,3,4]000100010010112002101001010110100100100000010011000210000110?00111010?101002[0,1]001100?00100011000101?110101101000011100?00000000000000010?00000?100000000000000000100000??0100?10101?1111000000001100000?0000001?00100000000000010?00-?0
Araripesuchus_patagonicus                  201000?1020000?1[0,1]000101111?0111001022?10100011?12?11?1000??0?1?03?11212?0?011[0,1]1??1?1??????????1000??01011200??01???0?01?01101?010000??100110102?0??01????0???0??0?0?001[0,1]001100?00[0,1]000?000110?011?101?0100001110?000000000000000010?0?000?10[0,1]00?000?0?00?000100000?????0?10?01?111?000000001?00000?0000001?00100000000000010?00-?0
Araripesuchus_buitreraensis                [1,2]01????1?2???0??10001?0111?0110?0???2?1010001???????????????????[2,3]??12????0??1?100?????????????????????[0,1]???0[0,1,2,3]??0??????11??1??10?100??0???0?12?02??????????01???[0,1]00?0?1?0?0????0?0?1000?10[0,1]1?0?01?010??110??01?1?0?0????00?0?????00??0??00?100????????0????????0??0????0??1?1???1????0?00????1?00?0?00???0??0??00000000?00????01-?0
Araripesuchus_wegeneri                     20100011021-001110001[0,1]01110011000102211010001111201111000010?1?03021212100011110[0,1]11?1????1[2,3]000110010010?1100210100???011010010110000000001120021100011???01??1100101002101110??0?10001100??0000001011010000111000001000000100000?20000000100000000000000000100000??0?0011?101101?1000000001100100000010?1000?00000000000020-00-10
Araripesuchus_tsangatsangana               201?0011021-00111000101111101100010221101?0011112011?1000010?1102011212100011110[0,1]111121?01300010?0???1010[1,2]0021010000101101001??1000?00000112102000001101?01?1?10010100210[0,1]??00?0?10001100110[0,1]00101011110000111001000000000100??000?000[0,1]0?100000000?00000000100?00?1??00?1?10??011?000??00011000000??00001?00100000000000000?00-??
Peirosaurus_torminni                       201?0011221-001?????10[0,1]1???????00???2110???0??1????1??000??????????1??1??????0[1,2]11?????????????????????1??100??01??????11????10110???????00???????0???????[0,1]???0201?000?????010??0?00???00???000??0??????0??????000???1?????????00?3????0????000000????????0?10???0????0??1?1??0?????0?0?????1-???11??0000??0??????00?0?00?00-0?-??
Mahajangasuchus_insignis                   203?1[1,2]?1021??012110010111100110001002110100101112011?10100101110??2121110100001111?1121??140000100??01301[1,2]00?10101?01011010?13110010001000121011100001???101111010000021001000?1?0000110?0100010010100100011110000010?0000000??02?0000000110100000000000000100?01?????0111?10?0?1?00010?0?1?1110?00000001?001000000000000?0?11?10
Hsisosuchus_chungkingensis                 211?0???????000000100001100011000?022?101001[1,2]??12?11?10000?0?1?0[2,3]?11114?00[0,1]01?1??10???????000?1000???0?01?1021?1?????01101?????0?0000??000?2011?1??001????10???0??0?00020?010???000?0?000000?00?10??[0,1]00?00011111100[0,1]?0000?0000?0???000?0?10??0???0??000?0001?0?00????00?00???????1000??00?0?-00000010?00??000???0?0??000020?---??
Pelagosaurus_typus                         202?[0,1]111?20012020101[0,1]00000000000[0,1]1002110100000011011?1001001?10001201?300000200001101?1?00000012000111?012002100???101?001??1??10000??00001010110??[0,1]00???100000??0001102000100?000200?0??0?0?00001011010000110000001??0000000?00???10?00?10[0,1]000000210001100110?00??????1000?1????10000000?0?-???000000000?000??000000???010001-0?
Steneosaurus_bollensis                     [0,1,2]02?[0,1]111?200110201000[0,1]0001000000110021101000?0011?11?1001011?1?00120103?000?20000110111100000?120001[0,1]1?012?02100[0,1]001001001??10?10000??0?0010?1??0??00000110000010000110?0001001000200?0?000000000101[1,2]01000[0,1]1100010010?0000000000?0010?00?100000000?1000010?0[0,1]0100??00??1000?01?0?1000000?0??-???000000000?000?????000????10001-0?
Metriorhynchus_superciliosus               [0,1,2]02?1211020011?20100100010000000110021101000?0011011?1001011?1?001201?30001020000??01111?0 000??????0?0?013?02?100001?11001??10?10000??0?0010????0???000????0000?0000110?00?00010?0200?0?000000000101101000?1100000010?000000???0?0010000?100000000200111111010100???????00????????000??0????????00??00000??000?0?00000?0?10?01???
Metriorhynchus_casamequelai                002?1??10?0011?20?0010?010??00?????02?101001?0??1?1??????0?????0?1201????010?0000????????????????????0?01??0??10??????1001??1??1?0??????0010????????0?????????0???00110??0?0?????0??0?0?0??0?00?0???1????0?1?00??001????0??????0???1?????1?0?00?00???111?110?0?00???????00?????????????0????????????00000?0???????0????0?10?01???
Cricosaurus_araucanensis                   0?2012?102001112010010001000000011002110100000?1101??10010[0,1]1?1?000200?3?001020000????????0000????????0?013?0?01000???11001??10?1001???0?0010?[0,1]2?00??00???0?0?0010000110?00000010?0??0[0,1]0?00?000?00???1?1000?1?000?0010?000000???0?0010000???00000002111111110?1?00????0??00????????000000-???-0??????00000?0????0??0?0000?10??????
Cricosaurus_suevicus                       002012?10???11??01?0100010?000001?00????????????????????????????00[2,3]0??3??01020000??????????????????????0?[23]?0??1?????011001??1??1??????0?0010?02?0???0?0010??000???00110????0???0?0??0?0????0????0???????00??1?0??00?0?000?00???0?0?10?0????0?00000???11?11?0?1?00????0??00????????000??0????????????????0?????????0???00?10??????
Dakosaurus_maximus                         001?12?1????11??0??010?0???00?001???????????????????????????????01?0?????01??0000????????????????????????3?0??1??????1?10???1??1??????0?0012????????????????000??00011?????????0?0????0????0????0????????????00???????????00???0?0????00?????00001??1?1????011100????0??0???????????????????????????????0?0???????000????0???????
Dakosaurus_andiniensis                     001????1020011?200001000100000001?002?10100?00??1?1?????[0,1]0???1?00?200???0010?0000????????????????????0?013?0??10?????11101??1??1?01???0?0012112?0???00001??0?00??000110?00?00??0?0??0?0????0???00???[0,1]?1?0001?00??00???000?0????0???1000??1????0001?111111110?1?00????0??00????????000?00?????????0??00000??00?000?000000?00?01-??
Sokotosuchus_ianwilsoni                    2?2??21112??10????001001???101001?012?1??????1112?11?1?11??0???1?1?0?????????01??????????????????????????2?0???????????0???????0????????0?10????????0??????????????0?????????????1?????????0????????0??????????????1???????????0???????????2??000?????0??001?0?11???????????????????????????????????0000?????????????????1???????
Dyrosaurus                                 202?12?102?010?11??010011??101001?012?101000?1112011?1011?10?101113021???00?2?000??????????00???????????1?10??00???????00??????00???00??0010020?0???0??????1000?00001?0200?????0?0?00?0????00000010?0??000?1??00?001??000000???0?0?0??00?11201000010??000000?0??1????0010011100???00000?0???????000000001?0110002000?000010?11-?0
Hyposaurus_rogersii                        ?02?12?102??1???????1????0?101??????2????????1?12011?101??10?1?1??3?????0???2?000??112?????00????????-?01??0???0???1?0100?????????-?????0?1002??0???00???1?1000100?0????00?-?0?0???????0000000?00???0?????????0???01?????0?????0???????????2?????0???-?0???0????1????00??0?1??????000??00??10000????00001?00?0?0?000??0?011??????
Pholidosaurus_purbeckensis                 212?121102??1??1110?10011??0010001012110100?01112?11?101??10?100?131[1,2]???0???2?0????1?2???0??0??200?????????0??0????????0?0??1?110?????0?00100???????00??????000?0000102?100????0?0000?0???000?00?10?0?10??01?110?0010???0??????0???0???0?10??1????1???0?0001?0?00???????00??????????0?????????????????????0????0??00?001011??????
Sarcosuchus_imperator                      203?12?10200101?100010011001010001012?10100101?12?1??10100?0?100?131213??000210101?112????[0,1]00?1200?00-?011[0,1]0??00[0,1]001?0?001??121100-?00000010010?1???00???110?0[0,1,2]11010[0,1]022[0,1]00-0000?000000?000000?00?01001000?1?110?0010?0000000000?0100000?100011110100-0?000100?10????00110?1100?0?0001000??1-00000000000??011000?0000000011001-00
Terminonaris_robusta                       202?[0,1]2?1020010?11??01001???1010001012?101001??????11?1010??0??0??13[0,1][1,2]13?000?2100011112??00000?1200?10-?0?110210?1001001001??1??10?-0??0?0010????1???000011100?0???101[0,1]2[1,2]10?-???0?0000?0?0000?0001?0?00?0?0?11100?00?0??00???00?0?0100?00?1020111101?0-0?00?100??00???00?10111?00010000000001?0100?00000??000000[1,2]0000011010011-?0
Elosuchus_cherifiensis                     203??21112??00111000?00111?001000?002?????0101112?11?10100?0?1???1?1??410010102011?1?21??0200111101101300100??0????????0????1????????0??0?10???01???0????1?0??31?100102210?1100001000111??000??0?1?????0??????00???10000??0?0?10???0???0?10???0???????0??001?0?001000001?1?0010?01000?010?01?00000000000?101100?0?0000??010?01-??
Oceanosuchus_boecensis                     202?12110100101????11001???101??01012???????????????????0??????????1????????1?00???1?????????????????????0????0??????0???1???110????????????????????????????????01??0????????????0????0???????????????????????????????????????????0????????2??001??????????1?????0????0100?0?0??0?000??00??1??0000??00??0?0??????00000010100???0?
Paluxysuchus_newmani                       203???11?20010110100100111010100010021????0?1111201111010000?1?0??31?1?1?010??200????????????????????-??0?00??00?????01100??101100-00000001001101?1?00????0??00110?01022100-0??0?1000111???0?0?00?0100100001?100000100000000???0???000?00?00?1???0000-00000100?00?????0000101?????0000000??1-00000??00??0?00?0?00000?001011???-??
Goniopholis_simus                          203?1211120010111000100111?0010001002?101000?1110011?1010?10?1?021312?4100[0,1]01[1,2]2011?1??1??0?00?1200?11-300100210010?1101001??101100-000010010001?1???00001110003110001022100-10?001000111??0000000101001000011110?001000000000000?0000000?100000000000-0?000100?00??????000?????????20100??01-000??000?????0??00?00000001?11?01-??
Amphicotylus_lucasii                       203?121111??101?1000100111?0010001001?1??000?1110011?10?0??0?1?021312?40?????02??????????????????????-?00100??00???????001??1?1100-?000?0010001?1???00?????0?????0001022?00-???0?1??0?11??00??00?10?0??0??01?1100001000000????0?00000000?1?00000000??-0?000100?00?????0?0010?120??020?000101-00000??00?00001?00?00000001011-?1-00
Calsoyasuchus_valliceps                    203?0201110110?110?01021111001000?001?1???00?1110?11??0?0??0?1?0?111[1,2]????????01??????????????????????0??0100??00?????????1??11110?0???0?0010001?1???00????????????001022?001?????1????01???0??00?????????????1100?0100000??????000000000???000000??0?100?0?100?00?????0?1010??0??1000???0??0-0?0?0??0??00?0??0???00000??000?-?-0?
Sunosuchus_junggarensis                    203?0201111-10?1100010011110010001002110100011110011110100?0?11011312?41000110201??1111?0?20001200?11-????????????????????????????-????????????????????????????????????????-?????????????????????????????????????????????????????????????????????????-???????????1????0??011???00?00?1000??1?0000000?000??01??????00000?020-01-?0
Eutretauranosuchus                         203-02?11100101110001001111001000100111010000111001111010010?110?131204100001020111???1??0000?12?????-000100??0010?????001????1100-0000000100011100?00???10??00100001022100-10?0?1000111000000000101001000?11110?0010000000000?0-0?00000?100000000?00-00000100?00??-?10100001?2???0200000?01-000000000000?00000000000000011?-1-?0
Goniopholis_baryglyphaeus                  20??1????10010111000?0?11110010?0??02?101??001110??????10??0???0?131??4??01?102??????????0?0001200?11-?00??0???0???????0??0?1011??-???0?00100???????00????????31?00010?2?0?-1????1?????1?????????10??????0????10???10?????????0????????????000?000???-??000?????0??????????????????????????????00??000?0??0??000?0000????10??1???
Alligatorium                               ?0??????1?0000?1000010?111??0?100?1????0??00??11??1??1000???????20?1????00101?101?011211000???1?00100???????????10??1???????????????????0??????????????????????1???????????????????????????0????????????????????????0??????????????????????????0???????????1???00?????????????????????????0???????????????0????0??0000???10??????
Theriosuchus_pusillus                      201101111201001100001101111001100110211010001?11?01111000?????1?20211-41001010201101121100011[1,2]1200100130?1002?0?10?110100[0,1]001?1100-00?0?00120??01??0?00??10[0,1]00210100[01]02200?100?0?10001110[0,1]?0??0?0101?01000011100000?00000?[0,1,2]0000000?01000-100?0000000??000??100?00??0?0?0011?1??0?10000000001-0000?0000000000?0000?000110011?01-?0
Theriosuchus_grandina                      201?01?11?0100?????0????????????????2????????????????????????????0??????????11?01?????????????????????3??100??0???????10??000?11????????0012?????????????10???210?0?1????????????1?????00??0????0?????????????00????0????????????2?0??00???0??0000?????????1????0????0???????????????????????????????0000??0???????000???11??????
Theriosuchus_sympiestodon                  2?1????1?2?????????01001????????0110?1101001????0????????0?0??????311?????????1??????????????????????-????00???????????0?0????????-?????00?????????????????????????0???2???-??????0???01???0?????1?1?0?0???1??00????0???0??????0????0????1?0?????0???-?00001??????????0??0?????????0????0?????????0000?0?00??????00??0100????1-?0
Theriosuchus_guimarotae                    201101?1121-00??010010011110010101002?1010011??1???1?1?000?0?1??20211041000011101??1??1??1?0001200??013??1002?0?10?1?0100000121100-?00000012?01??0?0?0010100?021010[0,1]1022?0[0,1]1?0?0?10?0?110??0000?0101?01000011100??0?00000?[0,1,2]00000?0?01000?000?00000?00?0?0?0100000110100000??1???01000?000?0?-0000?0000001?0010000?000010011??1-?0
Theriosuchus_langenberg                    201101?1121-0011010010011110010101102110100111110?1111000010?1?0202110?10000111011???21??1??001??0??013??100??001??1?0100000121100-000000012?01??0?0?0???100?021010[0,1]1022?0[0,1]1?0?0?10000110[01]?0000?0?01?0100001?100?00?00000?[0,1,2]00000?0?0100??000?00000?00?00000100?00????00?000?1?????000??00?0?-0000?0?00001?00?0000?00?0?0011??1-?0
Wannchampsus_kirpachi                      203?0???121-001100001111110001000110211010011111201111000000?1?0??310??100111?211??????????11????????-300?0021001???101100????1100-000?00?100010001?00???100?13101?0?022011-00?0?1000110001000?001010010?00101000001??000020???0???000?00100?0???000?-00000100?00??1?20001?00?????0001000??11000010000001?0100000?00?1??010?11-?0
Paralligator_major                         213??[1,2]1102??00????0011?1???0010001002?101?01?1?????1?10000?0?1?0??312?????????2??1?????????????1????--??0[1,2]00???0???????001??111100-0000?0010?????????????????????00010?2??1-???0?1?00?11???0?????101???0???1?1000???0??2-???0??0??00?000-100??00000??-0?000100??0?????00????0?????1??11?0?11?0?1?0000000000?????000000110???01-10
Shamosuchus_djadochtaensis                 203????10?1-?0111000110111000100011021101?0011110?1111000000110???310?4100101?1???????1101[34]11[01][1,3]1?0?10-[03]00[123]002?00[0,1]????01000??1?11?0-0000000100011101?00000??0?0?10?000021[0,1]?0-1??0?1000?100000?0?001010010?001?10?0001000200200?10???000?0?100?0??00?00-000001?0?0001?1?0?01101??00011111011?1-001000000001?01000?0000001?110?01-?0
Paralligator_gradilifrons                  20301[1,2]11020000??1001110111?001000110211010011111001111000000110??0312-1100101020?????21???[2,3,4]000[1,3]1???10-000100??00[0,1]0???0100101111100-0000000100010101000???010000001001021?11-10?0?1000?110000000001010010000111000001000200200?10-0?00000?100000000?00-00000100?00??1?100010001-0001101111?110001?00000001000?00000000011111001-?0
Rugosuchus_nonganensis                     203??[1,2]?1?20000??1??0110111????00011[0,1]2110?000?1110?11?1000000?1?0??31??4?0010102???????????????21[1,2]0??0-[0,3]0?100???0?????01?01??1?1000-0?00??0100?1?1???00???100?0?1?100??2???0-10???10???110000?0?0????0?100001?100?0010?000020???0?0?00000?1?0??0000000-00000100?01????0??????????????1111???1-0000??000001?0?0000000000?0011?0?-?0
Batrachomimus_pastosbonensis               2030???1021-00??100010?11100010?????21101000011?0????????????????03?2-410?10102??????????????????????-???100??0??????01001?11?1000-??0000012101?10??0?????-0?0???00000110??-???0?100??110000??1??1??001000?1?100?00?0002?000???01??000?0-100?00000100-0????1???00???????????1?0??1101110???1?0000?0000?0?00?0?0000000?00?00?01-?0
Glen_rose_form                             2030001112??0011???0100111?001100???2110?001??11??11?10?00?0?1?030310????01?10211????????????????????-3??100??00?????01000?0131?00-0000??010?0???01??????10??13101001022??1-10?0?10?0?1000?000??01?1?010?0?1?1000???000?0?2????0?000000001000000000?0-00?00100?00????200011001???101?1000??1?00001000000??00?0???0000?11010011-1?
Bernissartia_fagesii                       203??21112??00111000?00111?001000?002?????0101112?11?10100?0?1???1?1??410010102011?1?21??0200111101101300100??0????????0????1????????0??0?10???01???0????1?0??31?100102210?1100001000111??000??0?1?????0??????00???10000??0?0?10???0???0?10???0???????0??001?0?001000001?1?0010?01000?010?01?00000000000?101100?0?0000??010?01-??
Hylaeochampsa_vectiana                     00???????21-??11????1?01???0????0?002?1?1012????0????101??1??1????310????????????????????????????????-?????????0???????00?????????-??0??0??????0???????????????????00022?01-??????00?1?????0???????????????????????????????????0???????0?1???0???????-???00??0????????001110???????0000?0??1?0?0?000????0?0??1101111?0?0000?-11?1
Iharkutosuchus_makadii                     203?1211021-0011?10010?101?001?0?1002110101201110011?1010010?110013?0????01?0?1??????????????????????-0?0100??10?????000000?14100?-0000101100000000000???10??011?1000002001-???0?0000?0??1?20??0010000100011?10000000?000000?????0000000?10000000000?-0000010??00????2?0?00011????0000010??10000??0000101?010111111000000001-1101
Acynodon_iberoccitanus                     203-021102??00?210?0100111?0010001002110?012?1110011?10100?0?1?001310-3??11?10000????????????????????-3?1100??00?????0?1000-14110--00000-010101?1???00???????00?1?001021?00-0?00?0?00?0-???000-0?1010?1000?1?100?0010-000?00???0-0000000-100?1000010?-0-000100?00????0?0?0?0?0-???01-1100??1-00??00000?01?01?111110000000110-1001
Acynodon_adriaticus                        203-02?1020000??10?01001110011000?0021101012?11?0?1??1???0???1?001310-3?011?0000?2?????????1??[1,2]110??0-301100??0??????010000-141?0--?00000012111?1???00??000??0???000002110?-???0?0000?0-?000?-?0?1[0,1]10?1000?1110?000?0?00000?0??0-0?0?0000100?00000???-000001?0?0????????00?11?-?010001000?0??00???0000?0??01?1111?110000011?-11?1
Allodaposuchus_precedens                   203??2?11?00????1?0?10[0,1]1111001000?00?11???1???110?11?1??00?0?1?0?131??????????[1,2]????????????11????????-??0??0???0???????001???????0-?00?000100?1?1?1?00????????????00?022?01-?????1?00??????0???0??010?1???0??10??001??0000?????0?0???000?1?[0,1]0?000??0?-00000??0?0??????0000101???????0??????????????0?0000?01?00010000000?110-1?10
Allodaposuchus_subjuniperus                203?1211120000??0000101111?0110?0??0211010120?110011010000?0?11?01?10????????01?????????????????????????0200??00?0?????00101131100??0000001000101?1000???????????0001??110??1??0?1000?11???0???0?1010010???1?1000?010?1000?????0?0000000?1?0?1000000??0000?100?10??????00000?1?????2011??????0?0?000?0?00?0??0?000000?00?111-1?10
Pachycheilosuchus_trinquei                 203?????????????00??10?111???10001??????????01?1??????????????????2??????01?0?0?0101111??021111[0,1]00??0?3???0021??1000?0?00???????????????0?1??0???????????10?00010??0??2?????????01?????1???00???0????????0??1?0?????????????00?0???????????0???????????????[0,1]?????????[0,1]?????????001?????0?10??00??0???00?0????0???000?????????????
Susisuchus_anatoceps                       203?12?10?1-00?11000100111?001000100?????????11??????????????1?0?131??3?0????00??1?????????0002020110-???100?10??00?1??000??1?11?0-???000012011?0???00???????0????0?1022?01-0???10??0?0????0????0???0?1?00??110??00?0?0000000010?0?0000????0000000?0?-0?00?1?0000?????0?11?0????01000??00?0?00?0????0000?1?????0??00100?011??????
Isisfordia_duncani                         203-120102000011100010011110010001002110100111111011?1010010?1?101312??10001000001?1??????1000[1,2]010000-010100?1001?00?0?0010-131100-0??000012101?1?1000010?0?000000000022101-1??0?00?000?-?00?00001?110100011110000010?0000000010-0000000-100-0000000-000001000001????011000?20??100?11000010000?00000001100?00000001001011-?1??0
Borealosuchus_formidabilis                 203?1211120010111000100111?001000100211010111111211111010010?110?13100310001102011111211113111?110?10-300100210?100100?001??11110?-000000010001?1???0000110000310?00?022101-?????1000[1,2]11??0000?001010010000111000001000000000000?000???0?100??000000?-00?001000000?0100010?111?00?0000000001?000000000001101?00??00000010100-1000
Argochampsa_krebsi                         202?121112001011???110[01]101?0010001012110?012??112?11?10110?0?1?0?1300????????00??????????????????????-??0100??00???????001??111100-?000??010?0[12]0?0??00???????????0001022?01-1??0?00?020????0???0???1?010?????1000??10?0?0??????0?0?00000?0??000?0010?-0?000100??1???????1001?0????0000??0??100?0?0??0??00?0??000000?00010110-1?00
Boverisuchus_vorax                         200?02?112000011100010111100010001002110??1211112011?10100?0?1?1?1310?3???0?102011?112??0?311?1?????1-3?0100??001??1??1101??1?1100-0000000120010100?000??[0,1]0??0300100002??01-1000?[0,1]001?1?00?000?001010010???111000001000000??0?10?0000000?10000000000?-00000100?000011000111111????000???00?1?000??0000000?01?00??00000010110-1000
Eothoracosaurus_mississippiensis           [1,2]02?1211120010??11?[0,1]100111?0010001002110??1?011?2??1?1?11????1?0?131??3100??20000?????????[1,2,3,4]111[1,2]1????1-3001002?0?1?0??01?01??121100-0000?00100?1?????00????0000010?001022101-?????0000???000000?00101?0?000?1?10000010??000?00??0?0000?00??00010000100-??000100?00????01010?110????0000000??1?000000000000?00000?000000010000-1000
Gavialis_gangeticus                        212?1211020011111101101111100100010021101012011120111101101011101131003100012000001112110131112111100-300100210?10010[0,1]?001??121100-00000001000101?1?00001?00000100001022101-1?0000000[1,2]1??00000?001010010000111000001?00000000000?000??00?100010000[1,2]00-000001000101110010110110?0010000010001000000000000?1011000000000010100-1000
Leidyosuchus_canadensis                    203112111200[0,1]01110001001111001000?0021101012?1112111110100?0?1?0?1310031000110201?????????????20???10-300100??00?????01001??111100-00000001000101?1?00???1[0,1]???31?1001022100-1000?1000211??0000?0010100100001?10000010?000000???0?0000000?100000000000-00000100?00???1001101111????00010?0??1-000000000001?001000000000010101-1000
Asiatosuchus_germanicus                    203?1211120000111000101111?0010001002?10?012111?2?1??1??0????1?0?131003?000110?012?1?21??1?11????????-300100?10????1101001??1[1,2]1100-???00001000101???000??10000?10?001022?01-1????10?0?11000000?0?1?1001000?11100?0010?0000?0???0?0000000?1?000000?000-0?000100?00101100010?111?0??000?000001?00000???000??0??000000000??010?-1??0
Crocodylus_niloticus                       203012111200[0,1]011100010211110010001002110?012111120111101001011101131003100010020121112110131112021100-3001002100100100?001??121100-0000000100010101?00001?0000310?001022101-100011000211??00000001010010000111000001000000000010?0000000?100000000?00-000001000001011000101111?0010000000001?0000000000001010000000000010100-1000
Diplocynodon_hantonensis                   203?1211120010111000101111?0010001002110?01211112011110100?0?110?131003100010020111112110131112021110-3001002?001??1?01001??111[0,1]00-?0000001000101?1?0000110000310?001022001-10?0?1000?11?00000?00101001000?11100?0010?0000000010?0000000?100?00??0000-00000100?000011001101111?0010001100001?00000??0000010??000000000010100-1000
Alligator_mississippiensis                 203112?1021-001110001021111001000?0021101012111120111101001011101031203100010020121112111131112021100-30010021001001001001??111000-00000001000[1,2]0101?000011?0003101001022000-100011000211??00000001010010000111000001000000000010?0000000?100000000000-00000100000001110111111100010001100001-000000000001101?000000000010000-1000
;
